# Supplementary material for: Indications of Induction and Caesarean Sections Performed Using the Robson Classification in a University Hospital in Spain from 2010 to 2021
Source: Healthcare (Basel). 2023 May 23;11(11):1521. doi: 10.3390/healthcare11111521 (PMC10252359; doi:10.3390/healthcare11111521)
Supplement: Supplementary file 1 [file healthcare-11-01521-s001.zip]

Archive with 1 entries (1 files):
- healthcare-2308891-supplementary.pdf
